# Supplementary material for: A comprehensive phylogeny of auxin homeostasis genes involved in adventitious root formation in carnation stem cuttings
Source: PLoS One. 2018 Apr 30;13(4):e0196663. doi: 10.1371/journal.pone.0196663 (PMC5927418; doi:10.1371/journal.pone.0196663)
Supplement: S1 File — (XLSX) [file pone.0196663.s001.xlsx]

## Sheet: Selected genes
Gene family	Gene ID	Genomic ID	mRNA ID	Protein ID	Species
AUX/LAX	At1g77690	NC_003070.9	NM_106418.4	NP_177892.1	Arabidopsis thaliana
	At2g21050	NC_003071.7	NM_127675.3	NP_179701.1	Arabidopsis thaliana
	At2g38120	NC_003071.7	NM_129368.3	NP_565882.1	Arabidopsis thaliana
	At5g01240	NC_003076.8	NM_120202.5	NP_195744.1	Arabidopsis thaliana
	100821781	NC_016131.2	XM_003561780.3	XP_003561828.1	Brachypodium distachyon
	100835087	NC_016132.2	XM_010234269.2	XP_010232571.1	Brachypodium distachyon
	100840134	NC_016133.2	XM_003573681.2	XP_003573729.1	Brachypodium distachyon
	103485562	NW_007546275.1	XM_008443222.2	XP_008441444.1	Cucumis melo
	103486311	NW_007546278.1	XM_008444229.2	XP_008442451.1	Cucumis melo
	103490970	NW_007546288.1	XM_008450736.2	XP_008448958.1	Cucumis melo
	103501432	NW_007546342.1	XM_008465005.2	XP_008463227.1	Cucumis melo
	103503391	NW_007547662.1	XM_008467571.2	XP_008465793.1	Cucumis melo
	103503441	NW_007547663.1	XM_017048010.1	XP_016903499.1	Cucumis melo
	Dca29033	scaffold29	Dca29033	Dca29033	Dynathus caryophyllus
	Dca32369	scaffold328	Dca32369	Dca32369	Dynathus caryophyllus
	Dca52686	scaffold698	Dca52686	Dca52686	Dynathus caryophyllus
	Dca56095	scaffold79	Dca56095	Dca56095	Dynathus caryophyllus
	Dca6786	scaffold127	Dca6786	Dca6786	Dynathus caryophyllus
	104420700	NW_010092438.1	XM_010032573.2	XP_010030875.1	Eucalyptus grandis
	104426386	NW_010092448.1	XM_010039416.2	XP_010037718.1	Eucalyptus grandis
	104450480	NW_010092443.1	XM_010065054.2	XP_010063356.1	Eucalyptus grandis
	104453418	NW_010092444.1	XM_018859817.1	XP_018715362.1	Eucalyptus grandis
	104454384	NW_010092444.1	XM_010069211.2	XP_010067513.1	Eucalyptus grandis
	101295387	NC_020492.1	XM_004290787.2	XP_004290835.1	Fragaria vesca
	101297192	NC_020497.1	XM_011471597.1	XP_011469899.1	Fragaria vesca
	101308526	NC_020492.1	XM_004289806.2	XP_004289854.1	Fragaria vesca
	101313324	NC_020496.1	XM_004302600.2	XP_004302648.1	Fragaria vesca
	11406709	NC_016411.2	XM_003616551.2	XP_003616599.1	Medicago truncatula
	11407085	NC_016413.2	XM_003623180.2	XP_003623228.1	Medicago truncatula
	11411395	NC_016409.2	XM_003601038.2	XP_003601086.1	Medicago truncatula
	25492791	NC_016410.2	XM_013601029.1	XP_013456483.1	Medicago truncatula
	25494399	NC_016410.2	XM_013599711.1	XP_013455165.1	Medicago truncatula
	4324749	NC_029256.1	XM_015758343.1	XP_015613829.1	Oryza sativa
	4332229	NC_029258.1	XM_015773820.1	XP_015629306.1	Oryza sativa
	4338948	NC_029260.1	XM_015781995.1	XP_015637481.1	Oryza sativa
	4349885	NC_029266.1	XM_015762089.1	XP_015617575.1	Oryza sativa
	7460939	NC_008471.2	XM_002306579.2	XP_002306615.1	Populus trichocarpa
	7466059	NC_008482.2	XM_002322933.2	XP_002322969.2	Populus trichocarpa
	7472133	NC_008475.2	XM_002312937.2	XP_002312973.1	Populus trichocarpa
	7487306	NC_008472.2	XM_002309092.2	XP_002309128.1	Populus trichocarpa
	7488012	NC_008474.2	XM_006379563.1	XP_006379625.1	Populus trichocarpa
	7490334	NC_008476.2	XM_002316190.2	XP_002316226.1	Populus trichocarpa
	7495107	NC_008468.2	XM_002302217.2	XP_002302253.1	Populus trichocarpa
	9638673	NW_003314294.1	XM_002977184.1	XP_002977230.1	Selaginella moellendorffii
	9659427	NW_003314266.1	XM_002965338.1	XP_002965384.1	Selaginella moellendorffii
	9661185	NW_003314263.1	XM_002962541.1	XP_002962587.1	Selaginella moellendorffii
	Solyc01g111310.2	AEKE02015242.1	HQ671064.1	AEI69669.1	Solanum lycopersicum
	Solyc09g014380.2	AEKE02007137.1	HQ671063.1	AEI69668.1	Solanum lycopersicum
	Solyc10g055260.1	AEKE02021947.1	HQ671067.1	AEI69672.1	Solanum lycopersicum
	Solyc10g076790.1	AEKE02013778.1	HQ671066.1	AEI69671.1	Solanum lycopersicum
	Solyc11g013310.1	AEKE02005309.1	HQ671065.1	AEI69670.1	Solanum lycopersicum
	100233126	NC_012014.3	XM_002279183.4	XP_002279219.1	Vitis vinifera
	100243769	NC_012024.3	XM_002285800.3	XP_002285836.1	Vitis vinifera
	100253820	NC_012009.3	XM_002277381.3	XP_002277417.1	Vitis vinifera
	100267240	NC_012019.3	XM_002268889.3	XP_002268925.1	Vitis vinifera
PIN	At1g23080	NC_003070.9	NM_001084115.2	NP_001077584.1	Arabidopsis thaliana
	At1g70940	NC_003070.9	NM_105762.3	NP_177250.1	Arabidopsis thaliana
	At1g73590	NC_003070.9	NM_106017.4	NP_177500.1	Arabidopsis thaliana
	At1g77110	NC_003070.9	NM_001334766.1	NP_001323018.1	Arabidopsis thaliana
	At2g01420	NC_003071.7	NM_126203.3	NP_565261.1	Arabidopsis thaliana
	At5g15100	NC_003076.8	NM_121514.2	NP_197014.1	Arabidopsis thaliana
	At5g16530	NC_003076.8	NM_001343454.1	NP_001331598.1	Arabidopsis thaliana
	At5g57090	NC_003076.8	NM_125091.4	NP_568848.1	Arabidopsis thaliana
	100822334	NC_016132.2	XM_003569632.3	XP_003569680.1	Brachypodium distachyon
	100826548	NC_016132.2	XM_010233774.2	XP_010232076.1	Brachypodium distachyon
	100830708	NC_016131.2	XM_003563990.3	XP_003564038.1	Brachypodium distachyon
	100837998	NC_016133.2	XM_003570618.3	XP_003570666.2	Brachypodium distachyon
	100838836	NC_016134.2	XM_003577827.3	XP_003577875.2	Brachypodium distachyon
	100840806	NC_016132.2	XM_003564369.2	XP_003564417.1	Brachypodium distachyon
	100841055	NC_016133.2	XM_003574765.2	XP_003574813.1	Brachypodium distachyon
	100841516	NC_016132.2	XM_003565820.3	XP_003565868.1	Brachypodium distachyon
	100842832	NC_016131.2	XM_003563291.2	XP_003563339.1	Brachypodium distachyon
	100842986	NC_016134.2	XM_014903238.1	XP_014758724.1	Brachypodium distachyon
	100846385	NC_016132.2	XM_003564892.3	XP_003564940.1	Brachypodium distachyon
	103485950	NW_007546276.1	XM_017043998.1	XP_016899487.1	Cucumis melo
	103487029	NW_007546278.1	XM_008445216.2	XP_008443438.1	Cucumis melo
	103494181	NW_007546297.1	XM_017045873.1	XP_016901362.1	Cucumis melo
	103494227	NW_007546297.1	NW_007546297.1	XP_008453545.1	Cucumis melo
	103495108	NW_007546300.1	XM_008456566.2	XP_008454788.1	Cucumis melo
	103495829	NW_007546303.1	XM_008457504.2	XP_008455726.1	Cucumis melo
	103502271	NW_007546268.1	XM_008466176.2	XP_008464398.1	Cucumis melo
	103504578	NW_007546272.1	XM_017048156.1	XP_016903645.1	Cucumis melo
	Dca17139	scaffold1865	Dca17139	Dca17139	Dynathus caryophyllus
	Dca18739	scaffold1974	Dca18739	Dca18739	Dynathus caryophyllus
	Dca20927	scaffold2123	Dca20927	Dca20927	Dynathus caryophyllus
	Dca21598	scaffold218	Dca21598	Dca21598	Dynathus caryophyllus
	Dca56208	scaffold793	Dca56208	Dca56209	Dynathus caryophyllus
	Dca24776-Dca24778	scaffold2464	Dca24776-Dca24778	Dca24776-Dca24778	Dynathus caryophyllus
	104416514	NW_010092445.1	XM_010027898.2	XP_010026200.1	Eucalyptus grandis
	104419346	NW_010092446.1	XM_010030984.2	XP_010029286.1	Eucalyptus grandis
	104422988	NW_010092439.1	XM_010035442.2	XP_010033744.1	Eucalyptus grandis
	104425836	NW_010092448.1	XM_010038649.2	XP_010036951.1	Eucalyptus grandis
	104426795	NW_010092439.1	XM_010039959.2	XP_010038261.1	Eucalyptus grandis
	104426804	NW_010092439.1	XM_010039971.2	XP_010038273.1	Eucalyptus grandis
	104433197	NW_010092439.1	XM_010045874.2	XP_010044176.1	Eucalyptus grandis
	104434793	NW_010092439.1	XM_010047658.1	XP_010045960.1	Eucalyptus grandis
	104435902	NW_010092440.1	XM_010048601.2	XP_010046903.1	Eucalyptus grandis
	104443944	NW_010092438.1	XM_010057506.2	XP_010055808.1	Eucalyptus grandis
	104450880	NW_010092443.1	XM_010065586.2	XP_010063888.1	Eucalyptus grandis
	104453716	NW_010092444.1	XM_010068322.2	XP_010066624.1	Eucalyptus grandis
	104455764	NW_010092444.1	XM_010070499.2	XP_010068801.1	Eucalyptus grandis
	104456932	NW_010092445.1	XM_010071842.2	XP_010070144.1	Eucalyptus grandis
	101298619	NC_020496.1	XM_004302307.2	XP_004302355.1	Fragaria vesca
	101299467	NC_020494.1	XM_004297318.2	XP_004297366.1	Fragaria vesca
	101305272	NC_020495.1	XM_004301368.2	XP_004301416.1	Fragaria vesca
	101299467	NC_020494.1	XM_004297318.2	XP_004297366.1	Fragaria vesca
	101307990	NC_020495.1	XM_004299482.2	XP_004299530.1	Fragaria vesca
	101310908	NC_020496.1	XM_004302105.2	XP_004302153.1	Fragaria vesca
	101315052	NC_020495.1	XM_004299745.2	XP_004299793.1	Fragaria vesca
	11411177	NC_016414.2	XM_003631075.1	XP_003631123.1	Medicago truncatula
	11414798	NC_016413.2	XM_003624904.2	XP_003624952.1	Medicago truncatula
	11418384	NC_016413.2	XM_003621065.2	XP_003621113.2	Medicago truncatula
	11422563	NC_016413.2	XM_003624096.2	XP_003624144.1	Medicago truncatula
	11427544	NC_016412.2	XM_003619781.2	XP_003619829.1	Medicago truncatula
	11441751	NC_016410.2	XM_013603051.1	XP_013458505.1	Medicago truncatula
	11443777	NC_016410.2	XM_003609977.1	XP_003610025.1	Medicago truncatula
	11444400	NC_016408.2	XM_003595072.2	XP_003595120.2	Medicago truncatula
	25482408	NC_016407.2	XM_013610960.1	XP_013466414.1	Medicago truncatula
	25482498	NC_016407.2	XM_013611064.1	XP_013466518.1	Medicago truncatula
	25493014	NC_016410.2	XM_013601387.1	XP_013456841.1	Medicago truncatula
	25495275	NC_016412.2	XM_013595479.1	XP_013450933.1	Medicago truncatula
	107277804	NC_029266.1	XM_015760598.1	XP_015616084.1	Oryza sativa
	4324368	NC_029256.1	XM_015766371.1	XP_015621857.1	Oryza sativa
	4325577	NC_029256.1	XM_015794182.1	XP_015649668.1	Oryza sativa
	4326565	NC_029256.1	XM_015770191.1	XP_015625677.1	Oryza sativa
	4327533	NC_029256.1	XM_015778733.1	XP_015634219.1	Oryza sativa
	4330700	NC_029257.1	XM_015771613.1	XP_015627099.1	Oryza sativa
	4340580	NC_029261.1	XM_015785815.1	XP_015641301.1	Oryza sativa
	4341736	NC_029261.1	XM_015786167.1	XP_015641653.1	Oryza sativa
	4346116	NC_029263.1	XM_015793616.1	XP_015649102.1	Oryza sativa
	4347506	NC_029264.1	XM_015756175.1	XP_015611661.1	Oryza sativa
	4349716	NC_029266.1	XM_015760528.1	XP_015616014.1	Oryza sativa
	4351432	NC_029267.1	XM_015763939.1	XP_015619425.1	Oryza sativa
	9270681	NC_029260.1	XM_015783404.1	XP_015638890.1	Oryza sativa
	18104243	NC_008479.2	XM_006375996.1	XP_006376058.1	Populus trichocarpa
	7459217	NC_008485.2	XM_002325430.1	XP_002325466.1	Populus trichocarpa
	7464092	NC_008482.2	XM_002322578.2	XP_002322614.1	Populus trichocarpa
	7470539	NC_008467.2	XM_002298168.1	XP_002298204.1	Populus trichocarpa
	7474822	NC_008481.2	XM_002322068.2	XP_002322104.1	Populus trichocarpa
	7475532	NC_008476.2	XM_002314774.2	XP_002314810.2	Populus trichocarpa
	7479666	NC_008472.2	XM_002307930.2	XP_002307966.1	Populus trichocarpa
	7484052	NC_008484.2	XM_002324641.2	XP_002324677.2	Populus trichocarpa
	7486726	NC_008478.2	XM_002317838.2	XP_002317874.1	Populus trichocarpa
	7488396	NC_008474.2	XM_002312400.1	XP_002312436.1	Populus trichocarpa
	7492445	NC_008471.2	XM_002306642.2	XP_002306678.1	Populus trichocarpa
	9631548	NW_003314370.1	XM_002990455.1	XP_002990501.1	Selaginella moellendorffii
	9632808	NW_003314270.1	XM_002967536.1	XP_002967582.1	Selaginella moellendorffii
	9633878	NW_003314311.1	XM_002981717.1	XP_002981763.1	Selaginella moellendorffii
	9638157	NW_003314287.1	XM_002974991.1	XP_002975037.1	Selaginella moellendorffii
	9639371	NW_003314295.1	XM_002977411.1	XP_002977457.1	Selaginella moellendorffii
	9641402	NW_003314282.1	XM_002973289.1	XP_002973335.1	Selaginella moellendorffii
	9643816	NW_003314320.1	XM_002983708.1	XP_002983754.1	Selaginella moellendorffii
	9643851	NW_003314320.1	XM_002983745.1	XP_002983791.1	Selaginella moellendorffii
	9649541	NW_003314292.1	XM_002976656.1	XP_002976702.1	Selaginella moellendorffii
	Solyc03g118740.2	NC_015440.2	NM_001247234.1	NP_001234163.1	Solanum lycopersicum
	Solyc04g056620.1	NC_015441.2	NM_001247301.1	NP_001234230.1	Solanum lycopersicum
	Solyc07g006900.1	NC_015444.2	NM_001247241.1	NP_001234170.1	Solanum lycopersicum
	Solyc04g007690.2	NC_015441.2	XM_010320812.2	XP_010319114.1	Solanum lycopersicum
	Solyc05g008060.2	NC_015442.2	XM_010322243.2	XP_010320545.1	Solanum lycopersicum
	Solyc01g068410.2	NC_015438.2	NM_001247263.1	NP_001234192.1	Solanum lycopersicum
	Solyc06g059730.1	NC_015443.2	NM_001247270.1	NP_001234199.1	Solanum lycopersicum
	Solyc10g080880.1	NC_015447.2	NM_001247275.1	NP_001234204.1	Solanum lycopersicum
	Solyc02g087660.2	NC_015439.2	XM_010317549.2	XP_010315851.1	Solanum lycopersicum
	Solyc10g078370.1	NC_015447.2	NM_001247291.1	NP_001234220.1	Solanum lycopersicum
	100242778	NC_012010.3	XM_002272270.3	XP_002272306.1	Vitis vinifera
	100244520	NC_012010.3	XM_002279155.3	XP_002279191.1	Vitis vinifera
	100249181	NC_012023.3	XM_002282184.3	XP_002282220.1	Vitis vinifera
	100250503	NC_012024.3	XM_010666578.2	XP_010664880.1	Vitis vinifera
	100253234	NC_012011.3	XM_010652115.2	XP_010650417.1	Vitis vinifera
	100256460	NC_012017.3	XM_002266023.3	XP_002266059.1	Vitis vinifera
	100258578	NC_012014.3	XM_010655318.2	XP_010653620.1	Vitis vinifera
	100259491	NC_012020.3	XM_002282444.3	XP_002282480.1	Vitis vinifera
	100263725	NC_012014.3	XM_002282614.4	XP_002282650.1	Vitis vinifera
	100268124	NC_012007.3	XM_002284266.4	XP_002284302.1	Vitis vinifera
ABCB	At1g02520	NC_003070.9	NM_100133.3	NP_171753.1	Arabidopsis thaliana
	At1g02530	NC_003070.9	NM_001331344.1	NP_001320752.1	Arabidopsis thaliana
	At1g27940	NC_003070.9	NM_102559.2	NP_174115.1	Arabidopsis thaliana
	At1g28010	NC_003070.9	NM_102566.3	NP_174122.1	Arabidopsis thaliana
	At2g36910	NC_003071.7	NM_129247.3	NP_181228.1	Arabidopsis thaliana
	At2g47000	NC_003071.7	NM_130268.4	NP_182223.1	Arabidopsis thaliana
	At3g28345	NC_003074.8	NM_113754.3	NP_189475.1	Arabidopsis thaliana
	At3g28360	NC_003074.8	NM_113756.5	NP_189477.4	Arabidopsis thaliana
	At3g28380	NC_003074.8	NM_113758.2	NP_189479.1	Arabidopsis thaliana
	At3g28390	NC_003074.8	NM_113759.1	NP_189480.1	Arabidopsis thaliana
	At3g28415	NC_003074.8	NM_148757.1	NP_683599.1	Arabidopsis thaliana
	At3g28860	NC_003074.8	NM_113807.3	NP_189528.1	Arabidopsis thaliana
	At3g62150	NC_003074.8	NM_001340142.1	NP_001327193.1	Arabidopsis thaliana
	At4g01820	NC_003075.7	NM_116412.2	NP_192091.1	Arabidopsis thaliana
	At4g01830	NC_003075.7	NM_001340339.1	NP_192092.1	Arabidopsis thaliana
	100821986	NC_016135.2	XM_014895515.1	XP_014751001.1	Brachypodium distachyon
	100827120	NC_016135.2	XM_003579323.3	XP_003579371.1	Brachypodium distachyon
	100827568	NC_016132.2	XM_003566554.3	XP_003566602.1	Brachypodium distachyon
	100831251	NC_016133.2	XM_010235903.2	XP_010234205.1	Brachypodium distachyon
	100843472	NC_016133.2	XM_003571001.3	XP_003571049.1	Brachypodium distachyon
	100845448	NC_016135.2	XM_003579848.3	XP_003579896.1	Brachypodium distachyon
	103485892	NW_007546276.1	XM_008443640.2	XP_008441862.1	Cucumis melo
	103488834	NW_007546283.1	XM_008447741.2	XP_008445963.1	Cucumis melo
	103488944	NW_007546283.1	XM_008447904.1	XP_008446126.1	Cucumis melo
	103492257	NW_007546292.1	XM_008452555.2	XP_008450777.1	Cucumis melo
	103494934	NW_007546299.1	XM_008456323.2	XP_008454545.1	Cucumis melo
	103498038	NW_007546315.1	XM_008460490.2	XP_008458712.1	Cucumis melo
	103498477	NW_007546318.1	XM_008461086.2	XP_008459308.1	Cucumis melo
	Dca17149	scaffold1866	Dca17149	Dca17149	Dynathus caryophyllus
	Dca24019	scaffold2399	Dca24019	Dca24019	Dynathus caryophyllus
	Dca24020	scaffold2399	Dca24020	Dca24020	Dynathus caryophyllus
	Dca25164	scaffold25	Dca25164	Dca25164	Dynathus caryophyllus
	Dca25531	scaffold2533	Dca25531	Dca25531	Dynathus caryophyllus
	Dca29623	scaffold2957	Dca29623	Dca29623	Dynathus caryophyllus
	Dca30596	scaffold306	Dca30596	Dca30596	Dynathus caryophyllus
	Dca36615	scaffold386	Dca36615	Dca36615	Dynathus caryophyllus
	Dca43405	scaffold494	Dca43405	Dca43405	Dynathus caryophyllus
	Dca45172	scaffold527	Dca45172	Dca45172	Dynathus caryophyllus
	Dca45173	scaffold527	Dca45173	Dca45173	Dynathus caryophyllus
	Dca45174	scaffold527	Dca45174	Dca45174	Dynathus caryophyllus
	Dca45175	scaffold527	Dca45175	Dca45175	Dynathus caryophyllus
	Dca50847	scaffold6506	Dca50847	Dca50847	Dynathus caryophyllus
	Dca54951	scaffold759	Dca54951	Dca54951	Dynathus caryophyllus
	Dca55948	scaffold786	Dca55948	Dca55948	Dynathus caryophyllus
	Dca57702	scaffold835	Dca57702	Dca57702	Dynathus caryophyllus
	104416962	NW_010092445.1	XM_010028291.2	XP_010026593.2	Eucalyptus grandis
	104419318	NW_010092446.1	XM_010030949.2	XP_010029251.1	Eucalyptus grandis
	104419319	NW_010092446.1	XM_010030950.2	XP_010029252.2	Eucalyptus grandis
	104420660	NW_010092446.1	XM_010032461.1	XP_010030763.1	Eucalyptus grandis
	104420662	NW_010092446.1	XM_010032462.2	XP_010030764.1	Eucalyptus grandis
	104421894	NW_010092447.1	XM_010034044.2	XP_010032346.1	Eucalyptus grandis
	104422576	NW_010092447.1	XM_010034940.2	XP_010033242.1	Eucalyptus grandis
	104424622	NW_010092448.1	XM_010037089.2	XP_010035391.1	Eucalyptus grandis
	104424624	NW_010092448.1	XM_010037093.2	XP_010035395.1	Eucalyptus grandis
	104424625	NW_010092448.1	XM_010037095.2	XP_010035397.1	Eucalyptus grandis
	104426339	NW_010092448.1	XM_010039347.2	XP_010037649.1	Eucalyptus grandis
	104431943	NW_010095689.1	XM_010044462.2	XP_010042764.1	Eucalyptus grandis
	104434369	NW_010092438.1	XM_018872629.1	XP_018728174.1	Eucalyptus grandis
	104434386	NW_010092438.1	XM_010047327.2	XP_010045629.2	Eucalyptus grandis
	104434397	NW_010092438.1	XM_010047338.2	XP_010045640.1	Eucalyptus grandis
	104436570	NW_010092440.1	XM_010049383.2	XP_010047685.1	Eucalyptus grandis
	104448349	NW_010092443.1	XM_018876759.1	XP_018732304.1	Eucalyptus grandis
	104456649	NW_010092445.1	XM_010071501.2	XP_010069803.1	Eucalyptus grandis
	104429478	NW_010092627.1	XM_010042330.2	XP_010040632.1	Eucalyptus grandis
	101294555	NC_020494.1	XM_011465349.1	XP_011463651.1	Fragaria vesca
	101296590	NC_020496.1	XM_004304265.2	XP_004304313.1	Fragaria vesca
	101297170	NC_020496.1	XM_004304413.2	XP_004304461.2	Fragaria vesca
	101303852	NC_020491.1	XM_004288843.2	XP_004288891.1	Fragaria vesca
	101306156	NC_020496.1	XM_004304762.1	XP_004304810.1	Fragaria vesca
	101306620	NC_020494.1	XM_004297019.2	XP_004297067.2	Fragaria vesca
	101307483	NC_020494.1	XM_004297020.2	XP_004297068.1	Fragaria vesca
	101309993	NW_004443448.1	XM_004310114.2	XP_004310162.1	Fragaria vesca
	101310047	NC_020496.1	XM_004304915.2	XP_004304963.2	Fragaria vesca
	101310339	NC_020496.1	XM_011467956.1	XP_011466258.1	Fragaria vesca
	101311221	NC_020491.1	XM_011468844.1	XP_011467146.1	Fragaria vesca
	101312432	NC_020494.1	XM_004297037.2	XP_004297085.1	Fragaria vesca
	101313784	NC_020493.1	XM_004295744.2	XP_004295792.1	Fragaria vesca
	11408752	NC_016407.2	XM_003591262.2	XP_003591310.1	Medicago truncatula
	11415005	NC_016409.2	XM_003601835.2	XP_003601883.2	Medicago truncatula
	11415933	NC_016407.2	XM_003591265.2	XP_003591313.2	Medicago truncatula
	11418583	NC_016410.2	XM_003609837.2	XP_003609885.1	Medicago truncatula
	11419569	NC_016410.2	XM_003609839.2	XP_003609887.2	Medicago truncatula
	11419686	NC_016412.2	XM_003618348.2	XP_003618396.2	Medicago truncatula
	11419688	NC_016412.2	XM_003618364.2	XP_003618412.2	Medicago truncatula
	11422766	NC_016407.2	XM_003589468.2	XP_003589516.2	Medicago truncatula
	11423785	NC_016412.2	XM_003618360.1	XP_003618408.1	Medicago truncatula
	11423853	NC_016410.2	XM_013602902.1	XP_013458356.1	Medicago truncatula
	11424101	NC_016412.2	XM_013595439.1	XP_013450893.1	Medicago truncatula
	11424105	NC_016412.2	XM_003618356.2	XP_003618404.2	Medicago truncatula
	11425328	NC_016412.2	XM_003618329.2	XP_003618377.1	Medicago truncatula
	11425780	NC_016413.2	XM_003625629.2	XP_003625677.2	Medicago truncatula
	11429382	NC_016412.2	XM_003618352.2	XP_003618400.2	Medicago truncatula
	11431520	NC_016409.2	XM_003603399.2	XP_003603447.2	Medicago truncatula
	11437546	NC_016413.2	XM_003622659.1	XP_003622707.1	Medicago truncatula
	11442201	NC_016409.2	XM_003601344.2	XP_003601392.2	Medicago truncatula
	11443681	NC_016410.2	XM_003607381.2	XP_003607429.1	Medicago truncatula
	11445674	NC_016410.2	XM_003607637.2	XP_003607685.2	Medicago truncatula
	25483966	NC_016407.2	XM_013612696.1	XP_013468150.1	Medicago truncatula
	25495295	NC_016412.2	XM_013595502.1	XP_013450956.1	Medicago truncatula
	25496962	NC_016412.2	XM_013597712.1	XP_013453166.1	Medicago truncatula
	4324720	NC_029256.1	XM_015758719.1	XP_015614205.1	Oryza sativa
	4325158	NC_029256.1	XM_015756580.1	XP_015612066.1	Oryza sativa
	4328566	NC_029257.1	XM_015769541.1	XP_015625027.1	Oryza sativa
	4328570	NC_029257.1	XM_015769530.1	XP_015625016.1	Oryza sativa
	4336042	NC_029259.1	XM_015778043.1	XP_015633529.1	Oryza sativa
	4336189	NC_029259.1	XM_015779080.1	XP_015634566.1	Oryza sativa
	4337173	NC_029259.1	XM_015781045.1	XP_015636531.1	Oryza sativa
	4337742	NC_029260.1	XM_015784738.1	XP_015640224.1	Oryza sativa
	4346344	NC_029263.1	XM_015794906.1	XP_015650392.1	Oryza sativa
	9269254	NC_029257.1	XM_015769540.1	XP_015625026.1	Oryza sativa
	18095900	NC_008467.2	XM_006370559.1	XP_006370621.1	Populus trichocarpa
	18099951	NC_008472.2	XM_006381090.1	XP_006381152.1	Populus trichocarpa
	18100152	NC_008472.2	XM_006381345.1	XP_006381407.1	Populus trichocarpa
	7454412	NC_008477.2	XM_002316941.1	XP_002316977.1	Populus trichocarpa
	7455392	NC_008480.2	XM_002320902.2	XP_002320938.2	Populus trichocarpa
	7460499	NC_008468.2	XM_002301511.2	XP_002301547.1	Populus trichocarpa
	7474722	NC_008472.2	XM_002308970.2	XP_002309006.2	Populus trichocarpa
	7477205	NC_008476.2	XM_002314297.2	XP_002314333.2	Populus trichocarpa
	7481442	NC_008468.2	XM_002301514.2	XP_002301550.2	Populus trichocarpa
	7482427	NC_008483.2	XM_002323983.2	XP_002324019.2	Populus trichocarpa
	7484062	NC_008484.2	XM_002324651.2	XP_002324687.2	Populus trichocarpa
	7484063	NC_008484.2	XM_002325224.2	XP_002325260.2	Populus trichocarpa
	7486496	NC_008482.2	XM_002323449.2	XP_002323485.2	Populus trichocarpa
	7488940	NC_008484.2	XM_002324987.2	XP_002325023.2	Populus trichocarpa
	7495178	NC_008480.2	XM_002320903.2	XP_002320939.2	Populus trichocarpa
	7495181	NC_008480.2	XM_002320906.2	XP_002320942.2	Populus trichocarpa
	7495965	NC_008483.2	XM_002323811.2	XP_002323847.1	Populus trichocarpa
	7495983	NC_008483.2	XM_002323830.2	XP_002323866.1	Populus trichocarpa
	7496915	NC_008468.2	XM_002301925.1	XP_002301961.1	Populus trichocarpa
	9630373	NW_003314289.1	XM_002975503.1	XP_002975549.1	Selaginella moellendorffii
	9632613	NW_003314270.1	XM_002967757.1	XP_002967803.1	Selaginella moellendorffii
	9632836	NW_003314270.1	XM_002967827.1	XP_002967873.1	Selaginella moellendorffii
	9633207	NW_003314276.1	XM_002970737.1	XP_002970783.1	Selaginella moellendorffii
	9634769	NW_003314302.1	XM_002979488.1	XP_002979534.1	Selaginella moellendorffii
	9635074	NW_003314376.1	XM_002991093.1	XP_002991139.1	Selaginella moellendorffii
	9635547	NW_003314303.1	XM_002979672.1	XP_002979718.1	Selaginella moellendorffii
	9635549	NW_003314303.1	XM_002979810.1	XP_002979856.1	Selaginella moellendorffii
	9635730	NW_003314269.1	XM_002967371.1	XP_002967417.1	Selaginella moellendorffii
	9635980	NW_003314267.1	XM_002965520.1	XP_002965566.1	Selaginella moellendorffii
	9636054	NW_003314267.1	XM_002965941.1	XP_002965987.1	Selaginella moellendorffii
	9636860	NW_003314349.1	XM_002988378.1	XP_002988424.1	Selaginella moellendorffii
	9637777	NW_003314282.1	XM_002973056.1	XP_002973102.1	Selaginella moellendorffii
	9639274	NW_003314351.1	XM_002988657.1	XP_002988703.1	Selaginella moellendorffii
	9639281	NW_003314351.1	XM_002988727.1	XP_002988773.1	Selaginella moellendorffii
	9641081	NW_003314559.1	XM_002994438.1	XP_002994484.1	Selaginella moellendorffii
	9641444	NW_003314261.1	XM_002960250.1	XP_002960296.1	Selaginella moellendorffii
	9642145	NW_003314283.1	XM_002973471.1	XP_002973517.1	Selaginella moellendorffii
	9643136	NW_003314261.1	XM_002960634.1	XP_002960680.1	Selaginella moellendorffii
	9645430	NW_003314402.1	XM_002992735.1	XP_002992781.1	Selaginella moellendorffii
	9645732	NW_003314274.1	XM_002969857.1	XP_002969903.1	Selaginella moellendorffii
	9645733	NW_003314274.1	XM_002969858.1	XP_002969904.1	Selaginella moellendorffii
	9647463	NW_003314309.1	XM_002981335.1	XP_002981381.1	Selaginella moellendorffii
	9648297	NW_003314311.1	XM_002981678.1	XP_002981724.1	Selaginella moellendorffii
	9648310	NW_003314311.1	XM_002981598.1	XP_002981644.1	Selaginella moellendorffii
	9649227	NW_003314334.1	XM_002986233.1	XP_002986279.1	Selaginella moellendorffii
	9649234	NW_003314334.1	XM_002986319.1	XP_002986365.1	Selaginella moellendorffii
	9649345	NW_003314292.1	XM_002976718.1	XP_002976764.1	Selaginella moellendorffii
	9650013	NW_003314356.1	XM_002989194.1	XP_002989240.1	Selaginella moellendorffii
	9654341	NW_003314317.1	XM_002983007.1	XP_002983053.1	Selaginella moellendorffii
	9654767	NW_003314318.1	XM_002983311.1	XP_002983357.1	Selaginella moellendorffii
	9657550	NW_003314296.1	XM_002977699.1	XP_002977745.1	Selaginella moellendorffii
	9661167	NW_003314263.1	XM_002962523.1	XP_002962569.1	Selaginella moellendorffii
	Solyc02g087410.2	NC_015439.2	XM_004232205.3	XP_004232253.1	Solanum lycopersicum
	Solyc02g087870.2	NC_015439.2	NM_001247280.1	NP_001234209.1	Solanum lycopersicum
	Solyc03g093650.2	NC_015440.2	XM_010319878.2	XP_010318180.1	Solanum lycopersicum
	Solyc05g013890.1	NC_015442.2	XM_004239442.1	XP_004239490.1	Solanum lycopersicum
	Solyc06g009280.1	NC_015443.2	XM_010323557.2	XP_010321859.1	Solanum lycopersicum
	Solyc07g018130.1	NC_015444.2	XM_004243033.1	XP_004243081.1	Solanum lycopersicum
	Solyc07g064120.1	NC_015444.2	XM_004244308.3	XP_004244356.1	Solanum lycopersicum
	Solyc09g008240.2	NC_015446.2	XM_004246576.3	XP_004246624.1	Solanum lycopersicum
	Solyc11g067300.1	NC_015448.2	XM_010315050.2	XP_010313352.1	Solanum lycopersicum
	Solyc11g067310.1	NC_015448.2	XM_004251332.3	XP_004251380.1	Solanum lycopersicum
	Solyc12g098840.1	NC_015449.2	XM_019211312.1	XP_019066857.1	Solanum lycopersicum
	Solyc12g098870.1	NC_015449.2	XM_004253109.3	XP_004253157.2	Solanum lycopersicum
	100244232	NC_012011.3	XM_010651396.2	XP_010649698.1	Vitis vinifera
	100248698	NC_012025.3	XM_002279300.4	XP_002279336.2	Vitis vinifera
	100249029	NC_012017.3	XM_002280417.4	XP_002280453.2	Vitis vinifera
	100257018	NC_012023.3	XM_002275933.4	XP_002275969.2	Vitis vinifera
	100259227	NC_012024.3	XM_002279435.4	XP_002279471.2	Vitis vinifera
	100259876	NC_012025.3	XM_002264672.3	XP_002264708.1	Vitis vinifera
	100262262	NC_012014.3	XM_002266469.3	XP_002266505.1	Vitis vinifera
	100262734	NC_012020.3	XM_002283015.4	XP_002283051.2	Vitis vinifera
	100267452	NC_012013.3	XM_002273951.3	XP_002273987.1	Vitis vinifera
	100854950	NC_012020.3	XM_019225378.1	XP_019080923.1	Vitis vinifera
	100266576	NC_012011.3	XM_002275133.4	XP_002275169.4	Vitis vinifera
TAA-TAR	At1g23320	NC_003070.9	NM_102181.1	NP_173746.1	Arabidopsis thaliana
	At1g34040	NC_003070.9	NM_103126.2	NP_174666.1	Arabidopsis thaliana
	At1g34060	NC_003070.9	NM_103128.4	NP_564435.1	Arabidopsis thaliana
	At1g70560	NC_003070.9	NM_105724.3	NP_177213.1	Arabidopsis thaliana
	At4g24670	NC_003075.7	NM_202879.2	NP_974608.1	Arabidopsis thaliana
	100824596	NC_016132.2	XM_003568795.3	XP_003568843.1	Brachypodium distachyon
	100825608	NC_016132.2	XM_003569643.3	XP_003569691.1	Brachypodium distachyon
	100838076	NC_016132.2	XM_010232198.2	XP_010230500.1	Brachypodium distachyon
	103483752	NW_007546268.1	XM_008440510.2	XP_008438732.2	Cucumis melo
	103502384	NW_007546356.1	XM_008466307.2	XP_008464529.1	Cucumis melo
	103502385	NW_007546356.1	XM_008466308.2	XP_008464530.1	Cucumis melo
	Dca30145	scaffold3000	Dca30145	Dca30145	Dynathus caryophyllus
	Dca35926	scaffold376	Dca35926	Dca35926	Dynathus caryophyllus
	Dca3616	scaffold113	Dca3616	Dca3616	Dynathus caryophyllus
	Dca3617	scaffold113	Dca3617	Dca3617	Dynathus caryophyllus
	Dca48864	scaffold6055	Dca48864	Dca48864	Dynathus caryophyllus
	Dca50381	scaffold64	Dca50381	Dca50381	Dynathus caryophyllus
	Dca55782	scaffold781	Dca55782	Dca55782	Dynathus caryophyllus
	Dca58686	scaffold864	Dca58686	Dca58686	Dynathus caryophyllus
	104414154	NW_010092445.1	XM_010025180.2	XP_010023482.1	Eucalyptus grandis
	104417808	NW_010092439.1	XM_010029023.2	XP_010027325.1	Eucalyptus grandis
	104430559	NW_010093246.1	XM_010043301.2	XP_010041603.1	Eucalyptus grandis
	104431105	NW_010093840.1	XM_010043791.2	XP_010042093.1	Eucalyptus grandis
	104450819	NW_010092443.1	XM_010065519.2	XP_010063821.1	Eucalyptus grandis
	104450820	NW_010092443.1	XM_018876165.1	XP_018731710.1	Eucalyptus grandis
	104450822	NW_010092443.1	XM_018876164.1	XP_018731709.1	Eucalyptus grandis
	101299870	NC_020495.1	XM_004300866.2	XP_004300914.1	Fragaria vesca
	101301876	NC_020495.1	XM_011465745.1	XP_011464047.1	Fragaria vesca
	101308335	NC_020492.1	XM_004290433.2	XP_004290481.1	Fragaria vesca
	101312441	NC_020495.1	XM_004298931.2	XP_004298979.1	Fragaria vesca
	11410630	NC_016411.2	XM_003613119.2	XP_003613167.1	Medicago truncatula
	11415573	NC_016411.2	XM_003613120.2	XP_003613168.2	Medicago truncatula
	11439449	NC_016409.2	XM_003601163.2	XP_003601211.1	Medicago truncatula
	25493735	NC_016410.2	XM_013602317.1	XP_013457771.1	Medicago truncatula
	4325198	NC_029256.1	XM_015792564.1	XP_015648050.1	Oryza sativa
	4325587	NC_029256.1	XM_015777407.1	XP_015632893.1	Oryza sativa
	4337930	NC_029260.1	XM_015783334.1	XP_015638820.1	Oryza sativa
	7456901	NC_008478.2	XM_002318026.2	XP_002318062.2	Populus trichocarpa
	7467797	NC_008468.2	XM_002302123.2	XP_002302159.2	Populus trichocarpa
	7468758	NC_008468.2	XM_002300864.2	XP_002300900.2	Populus trichocarpa
	7492386	NC_008476.2	XM_002315641.2	XP_002315677.2	Populus trichocarpa
	9631994	NW_003314275.1	XM_002970130.1	XP_002970176.1	Selaginella moellendorffii
	9633280	NW_003314261.1	XM_002960710.1	XP_002960756.1	Selaginella moellendorffii
	9635338	NW_003314267.1	XM_002965388.1	XP_002965434.1	Selaginella moellendorffii
	9638014	NW_003314450.1	XM_002994123.1	XP_002994169.1	Selaginella moellendorffii
	9644696	NW_003314321.1	XM_002983868.1	XP_002983914.1	Selaginella moellendorffii
	9653434	NW_003314298.1	XM_002978297.1	XP_002978343.1	Selaginella moellendorffii
	Solyc02g062190.1	NC_015439.2	XM_004233933.3	XP_004233981.1	Solanum lycopersicum
	Solyc03g112460.2	NC_015440.2	XM_004236198.3	XP_004236246.1	Solanum lycopersicum
	Solyc05g031600.1	NC_015442.2	XM_004239558.3	XP_004239606.1	Solanum lycopersicum
	Solyc06g071640.2	NC_015443.2	XM_004242111.3	XP_004242159.1	Solanum lycopersicum
	100245885	NW_003724230.1	XM_010648191.2	XP_010646493.1	Vitis vinifera
	100247483	NC_012024.3	XM_010666765.2	XP_010665067.1	Vitis vinifera
	100249244	NC_012024.3	XM_002266017.3	XP_002266053.1	Vitis vinifera
	100252591	NC_012024.3	XM_010666764.2	XP_010665066.1	Vitis vinifera
	100254342	NC_012024.3	XM_010666785.2	XP_010665087.1	Vitis vinifera
	100257504	NW_003724340.1	XM_002267372.3	XP_002267408.1	Vitis vinifera
	100257726	NC_012024.3	XM_019216348.1	XP_019071893.1	Vitis vinifera
	100262049	NC_012023.3	XM_002281372.3	XP_002281408.1	Vitis vinifera
	100266412	NC_012024.3	XM_002266102.3	XP_002266138.1	Vitis vinifera
YUC	At1g04180	NC_003070.9	NM_100299.2	NP_171914.1	Arabidopsis thaliana
	At1g04610	NC_003070.9	NM_100340.4	NP_171955.1	Arabidopsis thaliana
	At1g21430	NC_003070.9	NM_101994.1	NP_173564.1	Arabidopsis thaliana
	At1g48910	NC_003070.9	NM_103784.2	NP_175321.1	Arabidopsis thaliana
	At2g33230	NC_003071.7	NM_128882.2	NP_180881.1	Arabidopsis thaliana
	At4g13260	NC_003075.7	NM_117399.4	NP_193062.1	Arabidopsis thaliana
	At4g28720	NC_003075.7	NM_119016.3	NP_194601.1	Arabidopsis thaliana
	At4g32540	NC_003075.7	NM_119406.3	NP_194980.1	Arabidopsis thaliana
	At5g11320	NC_003076.8	NM_121170.3	NP_196693.1	Arabidopsis thaliana
	At5g25620	NC_003076.8	NM_122473.3	NP_197944.2	Arabidopsis thaliana
	At5g43890	NC_003076.8	NM_123756.2	NP_199202.1	Arabidopsis thaliana
	100823136	NC_016131.2	XM_010240690.1	XP_010238992.1	Brachypodium distachyon
	100823224	NC_016135.2	XM_010241337.2	XP_010239639.2	Brachypodium distachyon
	100823954	NC_016131.2	XM_003561993.3	XP_003562041.1	Brachypodium distachyon
	100829475	NC_016132.2	XM_003565597.3	XP_003565645.1	Brachypodium distachyon
	100832029	NC_016132.2	XM_003565463.3	XP_003565511.1	Brachypodium distachyon
	100835457	NC_016134.2	XM_003576935.1	XP_003576983.1	Brachypodium distachyon
	100836070	NC_016134.2	XM_003576937.2	XP_003576985.1	Brachypodium distachyon
	100836237	NC_016132.2	XM_003565338.2	XP_003565386.1	Brachypodium distachyon
	100836541	NC_016132.2	XM_003565339.1	XP_003565387.1	Brachypodium distachyon
	100837162	NC_016132.2	XM_003565341.1	XP_003565389.1	Brachypodium distachyon
	100837373	NC_016132.2	XM_003566889.3	XP_003566937.1	Brachypodium distachyon
	100839448	NC_016131.2	XM_003559046.3	XP_003559094.1	Brachypodium distachyon
	100839609	NC_016132.2	XM_014899487.1	XP_014754973.1	Brachypodium distachyon
	100845109	NC_016134.2	XM_010240632.2	XP_010238934.2	Brachypodium distachyon
	9634672	NW_003314267.1	XM_002965574.1	XP_002965620.1	Brachypodium distachyon
	9635357	NW_003314269.1	XM_002966936.1	XP_002966982.1	Brachypodium distachyon
	9660772	NW_003314263.1	XM_002962363.1	XP_002962409.1	Brachypodium distachyon
	103483530	NW_007546273.1	XM_008440211.2	XP_008438433.1	Cucumis melo
	103488201	NW_007546281.1	NM_001319313.1	NP_001306242.1	Cucumis melo
	103488266	NW_007546281.1	XM_017044481.1	XP_016899970.1	Cucumis melo
	103488697	NW_007546282.1	NM_001319314.1	NP_001306243.1	Cucumis melo
	103489823	NW_007546285.1	XM_008449129.2	XP_008447351.1	Cucumis melo
	103498935	NW_007546319.1	NM_001319317.1	NP_001306246.1	Cucumis melo
	103499731	NW_007546326.1	XM_008462804.1	XP_008461026.1	Cucumis melo
	103500125	NW_007546329.1	XM_008463331.2	XP_008461553.1	Cucumis melo
	103501555	NW_007546344.1	XM_008465166.2	XP_008463388.1	Cucumis melo
	Dca14604	scaffold1697	Dca14604	Dca14604	Dynathus caryophyllus
	Dca14648	scaffold17	Dca14648	Dca14648	Dynathus caryophyllus
	Dca24568	scaffold2441	Dca24568	Dca24568	Dynathus caryophyllus
	Dca25605	scaffold2540	Dca25605	Dca25605	Dynathus caryophyllus
	Dca37589	scaffold4	Dca37589	Dca37589	Dynathus caryophyllus
	Dca38820	scaffold4178	Dca38820	Dca38820	Dynathus caryophyllus
	Dca41896	scaffold468	Dca41896	Dca41896	Dynathus caryophyllus
	Dca47269	scaffold573	Dca47269	Dca47269	Dynathus caryophyllus
	Dca53694	scaffold7217	Dca53694	Dca53694	Dynathus caryophyllus
	Dca56515	scaffold8	Dca56515	Dca56515	Dynathus caryophyllus
	Dca6924	scaffold12757	Dca6924	Dca6924	Dynathus caryophyllus
	104414392	NW_010092445.1	XM_010025476.2	XP_010023778.1	Eucalyptus grandis
	104426722	NW_010092448.1	XM_010039864.2	XP_010038166.1	Eucalyptus grandis
	104426723	NW_010092448.1	XM_010039865.2	XP_010038167.1	Eucalyptus grandis
	104426857	NW_010092448.1	XM_010040026.2	XP_010038328.1	Eucalyptus grandis
	104428699	NW_010092477.1	XM_010041660.1	XP_010039962.1	Eucalyptus grandis
	104435155	NW_010092439.1	XM_010047963.1	XP_010046265.1	Eucalyptus grandis
	104435157	NW_010092439.1	XM_010047964.1	XP_010046266.1	Eucalyptus grandis
	104435159	NW_010092439.1	XM_010047965.1	XP_010046267.1	Eucalyptus grandis
	104436601	NW_010092440.1	XM_010049432.2	XP_010047734.1	Eucalyptus grandis
	104437076	NW_010092440.1	XM_010049956.2	XP_010048258.1	Eucalyptus grandis
	104437708	NW_010092440.1	XM_010050702.2	XP_010049004.1	Eucalyptus grandis
	104437753	NW_010092440.1	XM_010050777.2	XP_010049079.1	Eucalyptus grandis
	104451969	NW_010092443.1	XM_010066511.1	XP_010064813.1	Eucalyptus grandis
	104452547	NW_010092444.1	XM_010067002.2	XP_010065304.1	Eucalyptus grandis
	104456571	NW_010092445.1	XM_010071386.2	XP_010069688.1	Eucalyptus grandis
	104456832	NW_010092445.1	XM_010071698.2	XP_010070000.1	Eucalyptus grandis
	101295199	NC_020492.1	XM_011460235.1	XP_011458537.1	Fragaria vesca
	101298193	NC_020492.1	NM_001280024.1	NP_001266953.1	Fragaria vesca
	101300089	NC_020491.1	NM_001280053.1	NP_001266982.1	Fragaria vesca
	101305359	NC_020494.1	NM_001280023.1	NP_001266952.1	Fragaria vesca
	101306714	NC_020494.1	NM_001280046.1	NP_001266975.1	Fragaria vesca
	101308331	NC_020492.1	NM_001280063.1	NP_001266992.1	Fragaria vesca
	101309411	NC_020492.1	NM_001280066.1	NP_001266995.1	Fragaria vesca
	101313276	NC_020492.1	NM_001280081.1	NP_001267010.1	Fragaria vesca
	101313568	NC_020492.1	NM_001280034.1	NP_001266963.1	Fragaria vesca
	11406318	NC_016411.2	XM_003613095.1	XP_003613143.1	Medicago truncatula
	11429630	NC_016407.2	XM_003588649.1	XP_003588697.1	Medicago truncatula
	11434188	NC_016407.2	XM_003588496.2	XP_003588544.1	Medicago truncatula
	11436651	NC_016409.2	XM_003603554.2	XP_003603602.1	Medicago truncatula
	11445283	NC_016413.2	XM_003625408.2	XP_003625456.1	Medicago truncatula
	25483042	NC_016407.2	XM_013611686.1	XP_013467140.1	Medicago truncatula
	25484175	NC_016407.2	XM_013612941.1	XP_013468395.1	Medicago truncatula
	25489747	NC_016409.2	XM_013605903.1	XP_013461357.1	Medicago truncatula
	25489748	NC_016409.2	XM_013605904.1	XP_013461358.1	Medicago truncatula
	25489749	NC_016409.2	XM_013605905.1	XP_013461359.1	Medicago truncatula
	25492216	NC_016410.2	XM_013600298.1	XP_013455752.1	Medicago truncatula
	25496931	NC_016412.2	XM_013597647.1	XP_013453101.1	Medicago truncatula
	25499585	NC_016413.2	XM_013594882.1	XP_013450336.1	Medicago truncatula
	25502322	NC_016414.2	XM_013589475.1	XP_013444929.1	Medicago truncatula
	107275476	NC_029266.1	XM_015760664.1	XP_015616150.1	Oryza sativa
	107275580	NC_029266.1	XM_015760666.1	XP_015616152.1	Oryza sativa
	107275929	NC_029260.1	XM_015783475.1	XP_015638961.1	Oryza sativa
	4325177	NC_029256.1	XM_015774210.1	XP_015629696.1	Oryza sativa
	4325178	NC_029256.1	XM_015787824.1	XP_015643310.1	Oryza sativa
	4326734	NC_029256.1	XM_015776647.1	XP_015632133.1	Oryza sativa
	4331709	NC_029258.1	XM_015775539.1	XP_015631025.1	Oryza sativa
	4334994	NC_029259.1	XM_015778671.1	XP_015634157.1	Oryza sativa
	4343079	NC_029262.1	XM_015791847.1	XP_015647333.1	Oryza sativa
	4351695	NC_029267.1	XM_015764057.1	XP_015619543.1	Oryza sativa
	4352328	NC_029267.1	XM_015763780.1	XP_015619266.1	Oryza sativa
	9267047	NC_029256.1	XM_015773766.1	XP_015629252.1	Oryza sativa
	9269185	NC_029256.1	XM_015787520.1	XP_015643006.1	Oryza sativa
	18099172	NC_008471.2	XM_006383020.1	XP_006383082.1	Populus trichocarpa
	18105996	NC_008482.2	XM_006373510.1	XP_006373572.1	Populus trichocarpa
	18111290	NW_006256273.1	XM_006389603.1	XP_006389665.1	Populus trichocarpa
	7461094	NC_008468.2	XM_002303063.1	XP_002303099.1	Populus trichocarpa
	7462947	NC_008484.2	XM_002324785.2	XP_002324821.2	Populus trichocarpa
	7462966	NC_008484.2	XM_002324802.1	XP_002324838.1	Populus trichocarpa
	7473157	NC_008473.2	XM_002310176.2	XP_002310212.2	Populus trichocarpa
	7477015	NC_008476.2	XM_002314490.2	XP_002314526.2	Populus trichocarpa
	7492439	NC_008471.2	XM_002306637.2	XP_002306673.1	Populus trichocarpa
	7494766	NC_008474.2	XM_002311673.1	XP_002311709.1	Populus trichocarpa
	7495723	NC_008472.2	XM_002309535.2	XP_002309571.2	Populus trichocarpa
	7495747	NC_008472.2	XM_002309558.1	XP_002309594.1	Populus trichocarpa
	9637675	NW_003314286.1	XM_002974834.1	XP_002974880.1	Selaginella moellendorffii
	9655320	NW_003314264.1	XM_002963745.1	XP_002963791.1	Selaginella moellendorffii
	9656203	NW_003314261.1	XM_002960983.1	XP_002961029.1	Selaginella moellendorffii
	Solyc06g008050.2	NC_015443.2	NM_001320500.1	NP_001307429.1	Solanum lycopersicum
	Solyc06g065630.2	NC_015443.2	NM_001247414.1	NP_001234343.1	Solanum lycopersicum
	Solyc06g083700.2	NC_015443.2	NM_001321028.1	NP_001307957.1	Solanum lycopersicum
	Solyc08g068160.1	NC_015445.2	NM_001330991.1	NP_001317920.1	Solanum lycopersicum
	Solyc09g064160.2	NC_015446.2	XM_004247070.3	XP_004247118.1	Solanum lycopersicum
	Solyc09g074430.2	NC_015446.2	NM_001320864.1	NP_001307793.1	Solanum lycopersicum
	Solyc09g091090.1	NC_015446.2	NM_001331182.1	NP_001318111.1	Solanum lycopersicum
	Solyc09g091720.1	NC_015446.2	XM_004247905.1	XP_004247953.1	Solanum lycopersicum
	Solyc09g091870.1	NC_015446.2	XM_010328526.1	XP_010326828.1	Solanum lycopersicum
	100240804	NC_012011.3	XM_002282612.4	XP_002282648.3	Vitis vinifera
	100245859	NC_012013.3	XM_002269808.4	XP_002269844.1	Vitis vinifera
	100249017	NC_012010.3	XM_002282321.2	XP_002282357.1	Vitis vinifera
	100251223	NC_012013.3	XM_002269727.4	XP_002269763.1	Vitis vinifera
	100252539	NC_012010.3	XM_010650228.2	XP_010648530.1	Vitis vinifera
	100252977	NC_012010.3	XM_002267965.3	XP_002268001.2	Vitis vinifera
	100256048	NC_012017.3	XM_002280979.3	XP_002281015.1	Vitis vinifera
	100260746	NC_012024.3	XM_002278951.3	XP_002278987.1	Vitis vinifera
	100261685	NC_012013.3	XM_002268016.3	XP_002268052.1	Vitis vinifera
	100262640	NC_012024.3	XM_010666660.2	XP_010664962.2	Vitis vinifera
AMI	At1g08980	NC_003070.9	NM_100769.4	NP_563831.1	Arabidopsis thaliana
	At3g17970	NC_003074.8	NM_112678.4	NP_188424.2	Arabidopsis thaliana
	At5g09420	NC_003076.8	NM_120979.3	NP_196504.2	Arabidopsis thaliana
	100822336	NC_016133.2	XM_003570568.3	XP_003570616.2	Brachypodium distachyon
	100844843	NC_016135.2	XM_003580844.3	XP_003580892.1	Brachypodium distachyon
	100846161	NC_016131.2	XM_003560687.3	XP_003560735.1	Brachypodium distachyon
	103492180	NW_007546292.1	XM_017045529.1	XP_016901018.1	Cucumis melo
	103492181	NW_007546292.1	XM_008452437.2	XP_008450659.1	Cucumis melo
	103494184	NW_007546297.1	XM_008455262.2	XP_008453484.1	Cucumis melo
	103495420	NW_007546301.1	XM_008456976.2	XP_008455198.1	Cucumis melo
	Dca17854	scaffold1913	Dca17854	Dca17854	Dynathus caryophyllus
	Dca19308	scaffold2000	Dca19308	Dca19308	Dynathus caryophyllus
	Dca43792	scaffold5	Dca43792	Dca43792	Dynathus caryophyllus
	Dca54795	scaffold7538	Dca54795	Dca54795	Dynathus caryophyllus
	Dca9840	scaffold1425	Dca9840	Dca9840	Dynathus caryophyllus
	104419905	NW_010092446.1	XM_010031736.2	XP_010030038.1	Eucalyptus grandis
	104425838	NW_010092448.1	XM_010038652.2	XP_010036954.1	Eucalyptus grandis
	104431611	NW_010094718.1	XM_010044215.2	XP_010042517.2	Eucalyptus grandis
	104432336	NW_010092439.1	XM_018868540.1	XP_018724085.1	Eucalyptus grandis
	101299781	NC_020496.1	XM_004302392.2	XP_004302440.1	Fragaria vesca
	101306631	NC_020495.1	XM_004299479.2	XP_004299527.1	Fragaria vesca
	11406436	NC_016407.1	XM_003591031.1	XP_003591079.1	Medicago truncatula
	11410152	NC_016414.2	XM_013591945.1	XP_013447399.1	Medicago truncatula
	25493265	NC_016410.2	XM_013601728.1	XP_013457182.1	Medicago truncatula
	4330765	NC_029257.1	XM_015770388.1	XP_015625874.1	Oryza sativa
	4333861	NC_029258.1	XM_015772401.1	XP_015627887.1	Oryza sativa
	4334958	NC_029259.1	XM_015780434.1	XP_015635920.1	Oryza sativa
	18101033	NC_008473.2	XM_006380474.1	XP_006380536.1	Populus trichocarpa
	18108925	NW_006254839.1	XM_006387129.1	XP_006387191.1	Populus trichocarpa
	7462499	NC_008481.2	XM_002322069.2	XP_002322105.1	Populus trichocarpa
	7473024	NC_008467.2	XM_002298167.2	XP_002298203.2	Populus trichocarpa
	7481767	NC_008479.2	XM_002319514.2	XP_002319550.2	Populus trichocarpa
	7486724	NC_008478.2	XM_002317836.2	XP_002317872.2	Populus trichocarpa
	9629241	NW_003314342.1	XM_002987395.1	XP_002987441.1	Selaginella moellendorffii
	Solyc03g118690.2	NC_015440.2	XM_004235709.3	XP_004235757.1	Solanum lycopersicum
	Solyc10g047300.1	NC_015447.2	XM_004248751.3	XP_004248799.1	Solanum lycopersicum
	Solyc10g086170.1	NC_015447.2	XM_010314043.2	XP_010312345.1	Solanum lycopersicum
	100240917	NC_012020.3	XM_002284787.4	XP_002284823.2	Vitis vinifera
	100244007	NC_012023.3	XM_002282366.3	XP_002282402.1	Vitis vinifera
	100268105	NW_003724177.1	XM_002268852.4	XP_002268888.1	Vitis vinifera
GH3	At1g28130	NC_003070.9	NM_102578.4	NP_174134.1	Arabidopsis thaliana
	At1g59500	NC_003070.9	NM_104643.1	NP_176159.1	Arabidopsis thaliana
	At2g14960	NC_003071.7	NM_127059.3	NP_179101.1	Arabidopsis thaliana
	At2g23170	NC_003071.7	NM_127881.3	NP_179898.1	Arabidopsis thaliana
	At2g47750	NC_003071.7	NM_130342.3	NP_182296.1	Arabidopsis thaliana
	At4g27260	NC_003075.7	NM_118860.5	NP_194456.1	Arabidopsis thaliana
	At4g37390	NC_003075.7	NM_119902.4	NP_195455.1	Arabidopsis thaliana
	At5g54510	NC_003076.8	NM_124831.3	NP_200262.1	Arabidopsis thaliana
	100820934	NC_016134.2	XM_003575966.3	XP_003576014.3	Brachypodium distachyon
	100824783	NC_016132.2	XM_003564316.3	XP_003564364.1	Brachypodium distachyon
	100826517	NC_016131.2	XM_003562730.2	XP_003562778.1	Brachypodium distachyon
	100833271	NC_016132.2	XM_003569840.2	XP_003569888.1	Brachypodium distachyon
	100839043	NC_016131.2	XM_003559767.3	XP_003559815.2	Brachypodium distachyon
	100841725	NC_016132.2	XM_003566023.2	XP_003566071.1	Brachypodium distachyon
	103484815	NW_007546274.1	XM_008442112.2	XP_008440334.1	Cucumis melo
	103484846	NW_007546274.1	XM_008442161.2	XP_008440383.1	Cucumis melo
	103493400	NW_007546295.1	XM_008454119.2	XP_008452341.1	Cucumis melo
	103494645	NW_007546298.1	XM_008455936.2	XP_008454158.1	Cucumis melo
	103494980	NW_007546299.1	XM_008456390.2	XP_008454612.1	Cucumis melo
	103503255	NW_007547354.1	XM_008467392.2	XP_008465614.1	Cucumis melo
	Dca22862	scaffold229	Dca22862	Dca22862	Dynathus caryophyllus
	Dca2867	scaffold11	Dca2867	Dca2867	Dynathus caryophyllus
	Dca37575	scaffold4	Dca37575	Dca37575	Dynathus caryophyllus
	Dca39828	scaffold4327	Dca39828	Dca39828	Dynathus caryophyllus
	Dca53853	scaffold727	Dca53853	Dca53853	Dynathus caryophyllus
	Dca8171	scaffold134	Dca8171	Dca8171	Dynathus caryophyllus
	104418476	NW_010092446.1	XM_010029846.1	XP_010028148.1	Eucalyptus grandis
	104418681	NW_010092446.1	XM_010030088.2	XP_010028390.1	Eucalyptus grandis
	104426744	NW_010092448.1	XM_010039893.2	XP_010038195.1	Eucalyptus grandis
	104450183	NW_010092443.1	XM_010064629.2	XP_010062931.1	Eucalyptus grandis
	104453571	NW_010092444.1	XM_010068173.2	XP_010066475.1	Eucalyptus grandis
	104457371	NW_010092445.1	XM_010072313.2	XP_010070615.1	Eucalyptus grandis
	101296438	NC_020492.1	XM_004289695.2	XP_004289743.1	Fragaria vesca
	101301927	NC_020492.1	XM_004290725.2	XP_004290773.1	Fragaria vesca
	101303266	NC_020491.1	XM_004287934.2	XP_004287982.2	Fragaria vesca
	101313488	NC_020493.1	XM_004294267.2	XP_004294315.1	Fragaria vesca
	105350294	NC_020493.1	XM_011461994.1	XP_011460296.1	Fragaria vesca
	105351225	NC_020494.1	XM_011465005.1	XP_011463307.1	Fragaria vesca
	11405444	NC_016411.2	XM_003611605.2	XP_003611653.1	Medicago truncatula
	11407113	NC_016408.2	XM_003596498.2	XP_003596546.1	Medicago truncatula
	25479861	NW_013657514.1	XM_013587709.1	XP_013443163.1	Medicago truncatula
	25484754	NC_016407.2	XM_013613731.1	XP_013469185.1	Medicago truncatula
	25492056	NC_016410.2	XM_013600107.1	XP_013455561.1	Medicago truncatula
	25502673	NC_016414.2	XM_013590224.1	XP_013445678.1	Medicago truncatula
	4326893	NC_029256.1	XM_015762657.1	XP_015618143.1	Oryza sativa
	4327043	NC_029256.1	XM_015787988.1	XP_015643474.1	Oryza sativa
	4339234	NC_029260.1	XM_015782624.1	XP_015638110.1	Oryza sativa
	4343703	NC_029262.1	XM_015790552.1	XP_015646038.1	Oryza sativa
	4343704	NC_029262.1	XM_015790835.1	XP_015646321.1	Oryza sativa
	4343785	NC_029262.1	XM_015792311.1	XP_015647797.1	Oryza sativa
	4344247	NC_029262.1	XM_015792333.1	XP_015647819.1	Oryza sativa
	4350632	NC_029266.1	XM_015760301.1	XP_015615787.1	Oryza sativa
	7496523	NC_008469.2	XM_002303704.2	XP_002303740.2	Populus trichocarpa
	18095866	NC_008467.2	XM_006370518.1	XP_006370580.1	Populus trichocarpa
	18101160	NC_008473.2	XM_006380612.1	XP_006380674.1	Populus trichocarpa
	7454392	NC_008477.2	XM_002316918.2	XP_002316954.1	Populus trichocarpa
	7465052	NC_008467.2	XM_002300212.2	XP_002300248.2	Populus trichocarpa
	7469610	NC_008475.2	XM_002313851.2	XP_002313887.2	Populus trichocarpa
	7478832	NC_008468.2	XM_002302668.2	XP_002302704.1	Populus trichocarpa
	7491441	NC_008467.2	XM_002299325.2	XP_002299361.1	Populus trichocarpa
	7497419	NC_008479.2	XM_002319362.1	XP_002319398.1	Populus trichocarpa
	9630581	NW_003314289.1	XM_002975757.1	XP_002975803.1	Selaginella moellendorffii
	9642382	NW_003314283.1	XM_002973709.1	XP_002973755.1	Selaginella moellendorffii
	Solyc01g107390.2	NC_015438.2	NM_001321687.1	NP_001308616.1	Solanum lycopersicum
	Solyc02g064830.2	NC_015439.2	XM_004233398.2	XP_004233446.1	Solanum lycopersicum
	Solyc07g063850.2	NC_015444.2	XM_004244120.3	XP_004244168.1	Solanum lycopersicum
	Solyc10g006610.2	NC_015447.2	XM_010328855.2	XP_010327157.1	Solanum lycopersicum
	Solyc12g005310.1	NC_015449.2	XM_004251437.3	XP_004251485.1	Solanum lycopersicum
	100248869	NC_012007.3	XM_002268242.3	XP_002268278.2	Vitis vinifera
	100250242	NC_012025.3	XM_002283193.3	XP_002283229.2	Vitis vinifera
	100250437	NC_012013.3	XM_002263317.4	XP_002263353.1	Vitis vinifera
	100250741	NC_012009.3	XM_002271216.3	XP_002271252.1	Vitis vinifera
	100250868	NC_012013.3	XM_002283850.3	XP_002283886.1	Vitis vinifera
	100255170	NC_012018.3	XM_002276205.4	XP_002276241.2	Vitis vinifera
UGT	At1g05530	NC_003070.9	NM_100432.2	NP_172044.1	Arabidopsis thaliana
	At1g05560	NC_003070.9	NM_001331554.1	NP_001320882.1	Arabidopsis thaliana
	At1g05675	NC_003070.9	NM_001197986.1	NP_001184915.1	Arabidopsis thaliana
	At1g05680	NC_003070.9	NM_100448.4	NP_172059.1	Arabidopsis thaliana
	At1g24100	NC_003070.9	NM_102256.3	NP_173820.1	Arabidopsis thaliana
	At2g23250	NC_003071.7	NM_127889.1	NP_179906.1	Arabidopsis thaliana
	At2g23260	NC_003071.7	NM_127890.3	NP_179907.1	Arabidopsis thaliana
	At2g31750	NC_003071.7	NM_128733.5	NP_180734.1	Arabidopsis thaliana
	At2g31790	NC_003071.7	NM_128737.4	NP_180738.1	Arabidopsis thaliana
	At2g43820	NC_003071.7	NM_129944.3	NP_181910.1	Arabidopsis thaliana
	At2g43840	NC_003071.7	NM_201953.2	NP_973682.1	Arabidopsis thaliana
	At3g21560	NC_003074.8	NM_113051.3	NP_188793.1	Arabidopsis thaliana
	At4g14090	NC_003075.7	NM_117485.3	NP_193146.1	Arabidopsis thaliana
	At4g15480	NC_003075.7	NM_117638.3	NP_193283.2	Arabidopsis thaliana
	At4g15490	NC_003075.7	NM_117639.3	NP_193284.1	Arabidopsis thaliana
	At4g15500	NC_003075.7	NM_117640.4	NP_193285.1	Arabidopsis thaliana
	At4g15550	NC_003075.7	NM_117646.3	NP_567471.1	Arabidopsis thaliana
	100833765	NC_016135.2	XM_003581114.3	XP_003581162.1	Brachypodium distachyon
	100845640	NC_016131.2	XM_003559505.2	XP_003559553.1	Brachypodium distachyon
	103488489	NW_007546281.1	XM_008447265.2	XP_008445487.1	Cucumis melo
	103491291	NW_007546289.1	XM_008451171.1	XP_008449393.1	Cucumis melo
	103491292	NW_007546289.1	XM_008451172.2	XP_008449394.1	Cucumis melo
	103491295	NW_007546289.1	XM_008451175.1	XP_008449397.1	Cucumis melo
	103495272	NW_007546301.1	XM_008456771.2	XP_008454993.1	Cucumis melo
	103495274	NW_007546301.1	XM_008456773.2	XP_008454995.1	Cucumis melo
	Dca10392	scaffold1454	Dca10392	Dca10392	Dynathus caryophyllus
	Dca11914	scaffold1537	Dca11914	Dca11914	Dynathus caryophyllus
	Dca18626	scaffold1967	Dca18626	Dca18626	Dynathus caryophyllus
	Dca2103	scaffold107	Dca2103	Dca2103	Dynathus caryophyllus
	Dca25217	scaffold250	Dca25217	Dca25217	Dynathus caryophyllus
	Dca25218	scaffold250	Dca25218	Dca25218	Dynathus caryophyllus
	Dca29617	scaffold2956	Dca29617	Dca29617	Dynathus caryophyllus
	Dca32900	scaffold334	Dca32900	Dca32900	Dynathus caryophyllus
	Dca37117	scaffold3937	Dca37117	Dca37117	Dynathus caryophyllus
	Dca44949	scaffold522	Dca44949	Dca44949	Dynathus caryophyllus
	Dca48590	scaffold6	Dca48590	Dca48590	Dynathus caryophyllus
	Dca49410	scaffold6175	Dca49410	Dca49410	Dynathus caryophyllus
	Dca49518	scaffold62	Dca49518	Dca49518	Dynathus caryophyllus
	Dca49520	scaffold62	Dca49520	Dca49520	Dynathus caryophyllus
	Dca54998	scaffold76	Dca54998	Dca54998	Dynathus caryophyllus
	Dca56048	scaffold79	Dca56048	Dca56048	Dynathus caryophyllus
	Dca605	scaffold1012	Dca605	Dca605	Dynathus caryophyllus
	104456177	NW_010092445.1	XM_010070919.2	XP_010069221.1	Eucalyptus grandis
	104453140	NW_010092444.1	XM_018876889.1	XP_018732434.1	Eucalyptus grandis
	101295080	NC_020491.1	XM_004288684.2	XP_004288732.1	Fragaria vesca
	101298821	NC_020491.1	XM_004287114.2	XP_004287162.1	Fragaria vesca
	101299116	NC_020491.1	XM_004287115.2	XP_004287163.1	Fragaria vesca
	101308673	NC_020494.1	XM_004298544.2	XP_004298592.2	Fragaria vesca
	101310595	NC_020494.1	XM_004296647.2	XP_004296695.1	Fragaria vesca
	101307255	NC_020491.1	XM_004289140.2	XP_004289188.1	Fragaria vesca
	101315257	NC_020496.1	XM_004304003.2	XP_004304051.1	Fragaria vesca
	25496188	NC_016412.2	XM_013596461.1	XP_013451915.1	Medicago truncatula
	25496189	NC_016412.2	XM_013596462.1	XP_013451916.1	Medicago truncatula
	25496190	NC_016412.2	XM_013596463.1	XP_013451917.1	Medicago truncatula
	25496191	NC_016412.2	XM_013596464.1	XP_013451918.1	Medicago truncatula
	25496195	NC_016412.2	XM_013596468.1	XP_013451922.1	Medicago truncatula
	11410891	NC_016411.2	XM_003611616.1	XP_003611664.1	Medicago truncatula
	25485403	NC_016407.2	XM_013614598.1	XP_013470052.1	Medicago truncatula
	25493488	NC_016410.2	XM_013601995.1	XP_013457449.1	Medicago truncatula
	25493506	NC_016410.2	XM_013602015.1	XP_013457469.1	Medicago truncatula
	4333790	NC_029258.1	XM_015774665.1	XP_015630151.1	Oryza sativa
	18095471	NC_008467.2	XM_006370069.1	XP_006370131.1	Populus trichocarpa
	18102094	NC_008473.2	XM_006380621.1	XP_006380683.1	Populus trichocarpa
	18102094	NC_008475.2	XM_006379116.1	XP_006379178.1	Populus trichocarpa
	7490065	NC_008475.2	XM_002313111.2	XP_002313147.2	Populus trichocarpa
	9636293	NW_003314348.1	XM_002988200.1	XP_002988246.1	Selaginella moellendorffii
	9639495	NW_003314380.1	XM_002991334.1	XP_002991380.1	Selaginella moellendorffii
	9662634	NW_003314371.1	XM_002990571.1	XP_002990617.1	Selaginella moellendorffii
	9646869	NW_003314304.1	XM_002980108.1	XP_002980154.1	Selaginella moellendorffii
	Solyc01g107560.2	NC_015438.2	XM_004230684.3	XP_004230732.1	Solanum lycopersicum
	Solyc08g006350.2	NC_015445.2	NM_001247751.2	NP_001234680.2	Solanum lycopersicum
	Solyc08g006410.2	NC_015445.2	XM_004244439.3	XP_004244487.1	Solanum lycopersicum
	100249191	NC_012011.3	XM_003632039.3	XP_003632087.1	Vitis vinifera
	100250917	NC_012011.3	XM_002275351.4	XP_002275387.2	Vitis vinifera
	100252177	NC_012009.3	XM_010649591.2	XP_010647893.1	Vitis vinifera
DAO	At1g14120	NC_003070.9	NM_001332106.1	NP_001322167.1	Arabidopsis thaliana
	At1g14130	NC_003070.9	NM_101278.5	NP_172865.1	Arabidopsis thaliana
	100840988	NC_016135.2	XM_003579915.3	XP_003579963.1	Brachypodium distachyon
	Dca2789	scaffold11	Dca2789	Dca2789	Dynathus caryophyllus
	Dca28617	scaffold2853	Dca28617	Dca28617	Dynathus caryophyllus
	104419545	NW_010092446.1	XM_010031238.2	XP_010029540.1	Eucalyptus grandis
	104422877	NW_010092447.1	XM_010035330.2	XP_010033632.1	Eucalyptus grandis
	101314692	NC_020491.1	XM_004287649.2	XP_004287697.1	Fragaria vesca
	11405804	NC_016411.2	XM_003612380.2	XP_003612428.2	Medicago truncatula
	4336150	NC_029259.1	XM_015778292.1	XP_015633778.1	Oryza sativa
	9266172	NC_029257.1	XM_015767812.1	XP_015623298.1	Oryza sativa
	7480362	NC_008467.2	XM_002298957.1	XP_002298993.1	Populus trichocarpa
	7489058	NC_008477.2	XM_002317604.2	XP_002317640.2	Populus trichocarpa
	Solyc02g068310.2	NC_015439.2	XM_004233230.3	XP_004233278.1	Solanum lycopersicum
	Solyc02g068320.2	NC_015439.2	XM_004233228.3	XP_004233276.1	Solanum lycopersicum
	100246634	NC_012010.3	XM_002263088.4	XP_002263124.1	Vitis vinifera
IAMT	At5g55250	NC_003076.8	NM_124907.5	NP_200336.1	Arabidopsis thaliana
	103490122	NW_007546286.1	XM_008449488.2	XP_008447710.1	Cucumis melo
	Dca27775	scaffold2768	Dca27775	Dca27775	Dynathus caryophyllus
	104448179	NW_010092443.1	XM_010061971.2	XP_010060273.1	Eucalyptus grandis
	11425258	NC_016409.2	XM_003600097.1	XP_003600145.1	Medicago truncatula
	11435469	NC_016411.2	XM_003617599.1	XP_003617647.1	Medicago truncatula
	25489046	NC_016409.2	XM_013604448.1	XP_013459902.1	Medicago truncatula
	107276275	NC_029259.1	XM_015779674.1	XP_015635160.1	Oryza sativa
	4337315	NC_029259.1	XM_015781343.1	XP_015636829.1	Oryza sativa
	4340899	NC_029261.1	XM_015785391.1	XP_015640877.1	Oryza sativa
	7487519	NC_008467.2	XM_002298807.2	XP_002298843.1	Populus trichocarpa
	9632534	NW_003314261.1	XM_002961129.1	XP_002961175.1	Selaginella moellendorffii
	9634689	NW_003314269.1	XM_002966785.1	XP_002966831.1	Selaginella moellendorffii
	Solyc12g014500.1	NC_015449.2	XM_004251872.3	XP_004251920.1	Solanum lycopersicum
	100258858	NC_012025.3	XM_002277131.3	XP_002277167.1	Vitis vinifera
